# Supplementary material for: Mn(III)-Catalyzed Synthesis of Selenophosphates and Tellurophosphates
Source: Molecules. 2026 Jun 15;31(12):2103. doi: 10.3390/molecules31122103 (PMC13305054; doi:10.3390/molecules31122103)
Supplement: Supplementary file 1 [file molecules-31-02103-s001.zip]

Archive with 1 entries (1 files):
- molecules-4331939-supplementary.pdf
